# Supplementary material for: Mouse models of pediatric high-grade gliomas with MYCN amplification reveal intratumoral heterogeneity and lineage signatures
Source: Nat Commun. 2023 Nov 24;14:7717. doi: 10.1038/s41467-023-43564-w (PMC10673884; doi:10.1038/s41467-023-43564-w)
Supplement: Supplementary file 4 — Supplementary Data 1 [file 41467_2023_43564_MOESM4_ESM.csv]

Supplementary data 1: AUC values for all substances in HTDS screen for mouse HGG-MYCN cell line (PN003) and human cell line (pbt04)
Substance	PN003	pbt04
2Methoxyestradiol	0.464489298	0.702989985
3,3Diindolylmethane	0.767192754	0.950171468
3DeazaneplanocinA	0.635000004	0.885940478
5Azacytidine	0.429982431	0.65361954
5Fluorouracil	0.644148483	0.76450193
6Mercaptopurine	0.524555661	0.666004555
6Thioguanine	0.41137421	0.612023342
ABT737	0.812062648	0.862484027
ADH1	0.880209566	0.921244186
AEE788	0.500690794	0.776584073
AMG208	0.85317558	0.988616482
AMG232	0.711248852	0.458931159
AMG319	0.977393601	0.997539874
AMG337	0.996306067	1
AMG900	0.60878635	1
AMG925	0.993952646	0.873257771
APTO253	0.937797794	0.959986119
ASP3026	0.534590386	0.634945613
AT13148	0.681371153	0.801921341
AT7519	0.673493078	0.728034623
AT9283	0.6272472	0.712580181
AV412	0.620699309	0.642454931
AZ505ditrifluoroacetate	0.763953789	0.885802742
AZ5104	0.549320638	0.506170413
AZ6102	0.742069104	0.778906598
AZD1208	0.755631466	0.919089245
AZD1480	0.694780247	0.927237649
AZD2461	0.875916765	0.820055374
AZD3514	0.713792444	0.895834264
AZD3759	0.880805429	0.95225928
AZD3839	0.914648503	0.978813502
AZD3965	0.830896023	0.950689407
AZD4547	0.696721434	0.834650747
AZD5438	0.793915155	0.849179483
AZD6482	0.683029297	0.786269574
AZD6738	0.482548046	0.877295173
AZD7762	0.544963753	0.866726859
AZD8055	0.508924367	0.803425883
AZD8186	0.735562001	0.746638978
AZD8330	0.941509698	0.866189255
Abarelix	0.906169301	1
Abemaciclib	0.735987879	0.652943645
Abexinostat	0.680418398	0.686099619
Abiraterone	0.99539243	1
Acalabrutinib	0.814855223	0.954410391
Adarotene	0.317069753	0.682863937
Adavosertib	0.715397465	0.8479414
Afatinibdi	0.576683103	0.62700378
Afuresertib	0.516065861	0.728028932
Agerafenib	0.908492237	0.785503327
Aldoxorubicin	0.393263887	0.514092654
Alectinib	0.711534155	0.906599763
Alendronatesodiumhydrate	0.921004425	1
Alisertib	0.57906775	0.907876029
Alpelisib	0.748818136	0.817658881
Altretamine	0.992907616	0.962227599
Alvespimycin	0.233705846	0.622174027
Amifostine	0.916052395	0.960112506
Amiselimod	0.656885038	0.777835743
Amonafide	0.606225415	0.715111738
Amsacrine	0.528594055	0.489821398
Amuvatinib	0.468727358	0.867420859
Anacetrapib	0.955776718	1
Anastrozole	0.907631881	0.969476505
Ancitabine	0.403245919	0.700399721
Andrographolide	0.712360749	0.900971345
Apabetalone	0.827758579	0.959335502
Apalutamide	0.894831744	0.974230056
Apaziquone	0.45904014	0.560228601
Apitolisib	0.373210607	0.681660041
Apocynin	0.994311005	0.918218299
Aprepitant	0.763786307	0.82048337
Arctigenin	0.653446742	0.89497824
Artesunate	0.446820219	0.758613988
Asciminib	0.662373191	0.783781293
Atrasentan	0.917673979	0.987946984
Auranofin	0.374820386	0.468676334
AuroraAinhibitorI	0.433493569	0.567053788
Avagacestat	0.768212994	0.938158382
Avapritinib	0.490501309	0.767311654
Axitinib	0.464643946	0.636473211
BI2536	0.284825298	0.810179509
BI847325	0.461410049	0.48401256
BIBR1532	0.874906096	0.936138431
BML286	0.984014422	0.990603601
BMS214662	0.532676169	0.316834848
BMS599626	0.778189572	0.851551639
BMS690514	0.770442232	0.84178581
BMS754807	0.430402788	0.787272241
BMS777607	0.601041049	0.714963798
BMS794833	0.845357671	0.940544654
BMS911543	0.99363184	0.935627207
Bafetinib	0.736113787	0.86479574
Bakuchiol	0.79397344	0.918764145
BarasertibHQPA	0.686285239	0.992845814
Bardoxolonemethyl	0.348392584	0.401034107
Baricitinibphosphate	0.979246643	0.992072597
Bazedoxifeneacetate	0.651257307	0.877815139
Belinostat	0.464169218	0.583444207
Bemcentinib	0.574215381	0.685864528
Bendamustine	0.633009321	0.627089398
Berberine	0.675867087	0.845645583
Berzosertib	0.337548738	0.821598294
Bestatin	0.958161148	0.986445235
Betahistine	0.941471801	1
Bexarotene	0.730481674	0.655944565
Bicalutamide	0.855383624	0.892682617
Binimetinib	0.833102134	0.724229167
Birabresib	0.422782109	0.72689959
Birinapant	0.722466425	0.892212455
Bithionol	0.82569325	0.889684573
Bleomycinsulfate	0.61804159	0.621819864
Bortezomib	0.551750626	0.980490226
Bosutinib	0.561345869	0.672605184
Briciclib	0.857971272	0.993307113
Brigatinib	0.593854879	0.643662557
Buparlisib	0.398095217	0.684995552
Buserelinacetate	0.962328051	0.894234609
Busulfan	0.823825973	0.845339181
CB5083	0.658357187	0.573118854
CC401	0.844785967	0.812934925
CEP37440	0.506019054	0.631927751
CH5132799	0.532928557	0.601190809
CI994	0.695352993	0.711686872
CNF2024	0.320673665	0.471002415
CUDC101	0.463260123	0.565195335
CX5461	0.502757514	0.677625809
CYC116	0.472588891	0.682977599
Cabazitaxel	0.944719065	0.919803499
CabozantinibSmalate	0.719174753	0.906585202
Calcitonin	0.992581395	0.995134069
Calcitriol	0.83371998	0.909029743
Canertinib	0.606016245	0.772769397
Capecitabine	0.980952371	0.958951859
Capivasertib	0.42635615	0.895349225
Capmatinib	0.933081475	1
Capsaicin	0.728721116	0.896516714
Captopril	0.988029304	0.990152391
Carboplatin	0.775221254	0.828839877
Carfilzomib	0.857866198	0.872359644
Carmofur	0.565820601	0.883532338
Carmustine	0.914579079	0.774086762
Catechin	0.968887315	0.992457464
CecropinB	0.982053836	0.968279576
Cediranib	0.577729565	0.790576112
Celecoxib	0.827873309	0.948440197
Cerdulatinib	0.471499186	1
Ceritinib	0.418878555	0.5624487
Cevipabulin	0.309791531	0.974978602
Chlorambucil	0.500525605	0.539086004
Chlormethine	0.964019702	0.952708523
CiclosporinA	0.744670464	0.785220079
Cilengitide	0.961788892	0.992538009
Cinobufotalin	0.860357682	0.478669898
Cisplatin	0.802408241	0.909900857
Citarinostat	0.757974017	0.792906702
Cladribine	0.80071115	0.536301239
Clofarabine	0.39422954	0.562803579
Cobimetinib	0.656815876	0.471879725
Copanlisib	0.414244259	0.622475006
Cortisone	0.881092286	0.929963752
Crenigacestat	0.808472161	0.968179615
Crenolanib	0.652848113	0.690982129
Crizotinib	0.380471599	0.510528588
Curcumin	0.772187738	0.836360177
Curcumol	0.995410442	0.92806463
Cyclicsomatostatin	0.979970943	1
CyclosporinA	0.724113019	0.757289544
Cytarabine	0.588469876	0.698230899
D3263	0.742340918	0.804499539
DEBIO1347	0.828312031	0.854413638
Dabrafenibmesylate	0.827122734	0.5369952
Dacarbazine	0.720684102	0.970918526
Dacomitinib	0.646737385	0.687173032
Dactinomycin	1	0.912900716
Dactolisib	0.596347133	0.705775283
Dalcetrapib	0.913769297	0.991818372
Danusertib	0.442379904	0.897470124
Dapagliflozin	0.815840707	0.992623798
Daporinad	0.766001936	0.850960258
Darolutamide	0.816682288	0.934382747
Dasatinib	0.748001393	0.762329804
Daunorubicin	0.392999838	0.409275155
Debio932	0.409419184	0.49033265
Decitabine	0.527126235	0.870898489
Defactinib	0.623789606	0.852914285
Deforolimus	0.801831527	0.926265119
Delamanid	1	0.89126243
Delanzomib	0.966662629	0.77017453
Devimistat	0.99399398	0.994960379
Dexamethasone	0.98418679	0.962407044
Dianhydrogalactitol	0.532733555	0.657740529
Dihydroartemisinin	0.494321715	0.784033532
Dimethylcurcumin	0.769619695	0.873748238
Dimethylenastron	0.436343009	0.624432183
Dinaciclib	0.896835692	0.859800962
Disulfiram	0.663530793	0.921368323
Docetaxel	0.761153259	0.892314875
Dofequidarfumarate	0.843287769	0.91671684
Domatinostat	0.410338924	0.542394542
Dovitinib	0.555450976	0.618898816
Doxifluridine	0.858722362	0.897571967
Doxorubicin	0.296935301	0.413367952
Dutasteride	0.946996058	0.947317706
Duvelisib	0.719089029	0.781040339
E7010	0.382123657	0.778534128
E7449	0.777761729	0.936947791
E7820	0.817369283	0.775033335
ENMD2076	0.451300462	0.520333695
Efaproxiral	0.927521036	0.855628082
Elesclomol	0.756486541	0.875762791
Ellipticine	0.635858725	0.458056247
Embelin	0.88820024	0.909589468
Empagliflozin	0.865097783	1
Enasidenib	0.838581828	1
Encorafenib	0.893950827	0.529595745
Endoxifen	0.670835884	0.816228841
Ensartinib	0.563250174	0.665410378
Entinostat	0.564492505	0.618739779
Entospletinib	0.84853196	0.963211057
Entrectinib	0.562403532	0.673237109
Enzalutamide	0.708975466	0.98186345
Enzastaurin	0.897860669	0.921866302
EpigallocatechinGallate	0.810256334	0.984227751
Epirubicin	0.518154476	0.596530173
Equol	0.793991028	0.915266473
Erdafitinib	0.728748321	0.765106277
Eribulinmesylate	0.573897224	1
Erismodegib	0.944710236	0.974786487
Erlotinib	0.892730723	0.918236152
Estramustinephosphatesodium	1	1
Etoposide	0.390653193	0.528647763
Everolimus	0.755505421	0.771451597
Evodiamine	0.67258511	0.832638055
Evofosfamide	0.528943609	0.637633829
Exatecanmesylate	0.551531102	0.696682172
Exemestane	0.835924575	0.839194844
Ezatiostat	0.875194477	0.944132152
Falnidamol	0.810928301	0.984361098
Fasudil	0.887935458	0.966738057
Fedratinib	0.582242451	0.657348165
Fenretinide	0.656274408	0.535580458
Filanesib	0.80978628	0.990993185
Filgotinib	0.759663737	0.881481581
Fimepinostat	0.363978857	0.847954144
Finasteride	0.77148113	0.946091244
Fisogatinib	0.799804311	0.91300315
Flavopiridol	0.290178373	0.639851212
Floxuridine	0.972338825	0.788157164
Fludarabinephosphate	0.773301767	0.883123579
Flumatinib	0.657775049	0.767872229
Flutamide	0.806867922	0.852701194
Foretinib	0.389501593	0.466374069
Formestane	0.905872672	0.956090818
Forodesine	0.995717643	1
Fosbretabulindisodium	0.984932023	1
Fostamatinib	0.571560881	0.888365426
Fulvestrant	0.676557529	0.915904493
GANT61	0.729990154	0.938079124
GDC152	0.920780067	0.981247914
GDC349	0.641842531	0.841063553
GDC623	0.917319086	0.625457777
GDC917	0.874871589	0.574571094
GSK1059615	0.799205719	0.758522372
GSK1070916	0.415842236	0.790750116
GSK126	0.897460444	0.976349717
GSK2636771	0.869734342	0.940740127
GSK2879552	0.800162913	0.90034297
GSK461364	0.384768401	0.860961252
GSK690693	0.515758201	0.936483131
GSK923295	0.712617827	0.469009136
Galeterone	0.737701876	0.820617245
Galunisertib	0.994268996	0.993025635
Gandotinib	0.553438831	0.725543377
Ganetespib	0.613530949	0.231391049
Gefitinib	0.768446898	0.766204821
Gemcitabine	0.830542681	0.92781075
Genistein	0.822855268	0.897912955
Genz644282	0.422844797	0.64797034
Gilteritinib	0.574488556	0.852503256
Gimeracil	0.871949943	0.915052872
Glasdegib	0.912948194	0.942867058
Golvatinib	0.506243292	0.71103864
Gossypolaceticacid	0.690422073	0.641095758
Hesperidin	0.963405039	1
Hexaminolevulinate	0.923290268	0.855303083
Homoharringtonine	0.506518495	0.735395129
Hydroxyfasudil	0.921408558	1
Hydroxyurea	0.795438489	1
IMD354	0.476965321	0.542750697
INCB24360	0.907122208	0.940262245
INO1001	0.832234874	0.924976128
Ibrutinib	0.598338676	0.838432621
Icaritin	0.784593416	0.949935143
Icotinib	0.858282524	0.97442296
Idarubicin	0.822067414	0.831978487
Idasanutlin	0.778215201	0.798824971
Idelalisib	0.837835488	0.915954428
Imatinibmesylate	0.783534686	0.954415432
Imiquimod	0.856872389	0.929857666
Imisopasemmanganese	0.877621401	0.88589453
Ingenolmebutate	0.846127604	0.852370927
Iniparib	0.773618812	0.913435588
Inolitazone	0.994590545	0.983258902
Ipatasertib	0.488068577	0.77748802
Irinotecan	0.74817827	0.552012153
Isoliquiritigenin	0.753413655	0.900834741
Isoquercetin	0.993565372	0.984530135
Isotretinoin	0.848248701	0.896540729
Ispinesib	0.719538898	0.869071151
Itraconazole	0.508468027	0.925974625
Ivosidenib	0.958024563	0.925387037
Ixabepilone	0.626369019	1
Ixazomib	0.989453676	0.386753498
JNJ38877605	0.913094563	0.883744581
KU57788	0.635626266	0.836330961
KW2449	0.481552548	0.616801658
Kevetrin	1	0.986459127
LB100	0.60269754	0.817710678
LCL161	0.852111246	0.994580938
LGK974	0.765084605	0.872826529
LY2090314	0.79401428	0.912102386
LY2510924	0.887699789	0.948865787
LY2584702	0.996608293	0.955825546
LY2874455	0.323078553	0.424604703
LY3009120	0.730416542	0.50397114
LY3023414	0.42661503	0.553257531
Lapatinib	0.704800436	0.773879813
Larotrectinibsulfate	0.88359898	0.985630179
Lenvatinib	0.764770743	0.916255502
Letrozole	0.951145653	0.844782947
Lexibulin	0.262257368	0.899806354
LicochalconeA	0.709776	0.820720744
Linifanib	0.674427819	0.736062382
Linsitinib	0.432126614	0.78811793
Lobaplatin	0.675280496	0.684298533
Lomustine	0.858587544	1
Lonafarnib	0.501386127	0.741690616
Lorlatinib	0.763701185	0.904728952
Lucitanib	0.673610404	0.814985165
Luminespib	0.660946851	0.909181233
Lurbinectedin	0.994123993	0.891697621
Luteolin	0.744401095	0.839657831
MI773	0.758279977	0.567137296
MK2206	0.588880009	0.637172911
MK2461	0.767077527	0.90443962
MK5108	0.524183556	0.639177327
MK752	0.893255384	0.952269247
MLN2480	0.790611347	0.679874591
MLN8054	0.471468355	0.675882243
MRK3	0.684903877	0.856833923
MSX122	0.952092133	0.932151623
Malotilate	0.806548159	0.929505592
Marimastat	0.753138718	0.982869954
Masitinib	0.720240078	0.799803914
McValCitPABCPNP	0.907979981	0.951080111
Megestrol	0.834755914	0.980931388
Melphalan	0.440828054	0.566725904
Merestinib	0.749802028	1
Methotrexate	0.77099628	0.583118692
Mibefradil	0.654633724	0.882503141
Midostaurin	0.380726932	0.397025862
Milciclib	0.5764112	0.667559862
Miransertib	0.542258979	0.542513863
Miriplatin	0.977048017	0.995901992
MitomycinC	0.447032098	0.624144127
Mitotane	0.942029643	0.994133478
Mitoxantrone	0.502115199	0.438998949
Mocetinostat	0.500676314	0.580810422
Molibresib	0.423452909	0.75769561
Momelotinib	0.671631322	0.7497643
Motesanibdiphosphate	0.749870027	0.969903042
Motixafortide	0.85836433	1
Motolimod	0.720109905	0.885535223
Mozavaptan	0.734677508	0.911106574
Mubritinib	0.669571681	0.823472398
NMS1286937	0.365684672	0.541833057
Napabucasin	0.532481169	0.540494787
Naringenin	0.947905792	0.916840061
Navitoclax	0.584332647	0.619436799
Nedaplatin	0.978653362	0.957126665
Nelarabine	0.843603763	0.996575486
Nelotanserin	0.884172709	0.984641229
Neratinib	0.660669582	0.82099951
Nilotinib	0.961625002	0.987429094
Nilutamide	0.825758525	0.901834625
Nimorazole	0.972870574	0.912077378
Nintedanib	0.473590915	0.657240578
Niraparib	0.715636415	0.781931493
Nocodazole	0.276998532	0.64884359
Noscapine	0.876940862	0.926088891
OSI27	0.646409787	0.89038301
OSI930	0.551204425	0.874542962
Obatoclax	0.365133443	0.453360108
Olaparib	0.737923049	0.792776738
OleanolicAcid	1	0.969238844
Oltipraz	0.842817396	1
Ombrabulin	0.911252248	0.99554088
Omipalisib	0.44243932	0.5997767
Onalespib	0.312636058	0.361869233
Opaganib	0.722867075	0.826515909
Oprozomib	0.265186689	0.445795816
Orantinib	0.704339239	0.955404403
Orteronel	0.860753484	0.99755128
Osilodrostat	0.947864034	0.921529188
Osimertinib	0.614622149	0.677849004
Ospemifene	0.88792941	0.915312007
Ostarine	0.831005777	0.940294252
Oxaliplatin	0.732466956	0.730578708
PAC1	0.759451894	0.867191452
PD184352	0.759248799	0.846022269
PD325901	0.935925127	0.802401823
PF3814735	0.344225845	0.667666619
PF4217903	0.966585207	0.896807681
PF4691502	0.489446898	0.641234934
PFK158	0.505544661	0.710525418
PH797804	0.850646264	0.960370436
PHA793887	0.412671122	0.683185519
PND1186	0.524945108	0.710278976
PQR620	0.860609067	0.956777996
PX12	0.74004346	0.84736336
PX478	0.848566977	0.906295613
Paclitaxel	0.725479075	0.799101979
Pacritinib	0.506319439	0.532744123
Palbociclib	0.807830593	1
Palifosfamide	1	0.863752303
Palomid529	1	0.806373205
Pamiparib	0.772421159	0.761457208
Panobinostat	0.342833543	0.952785965
Parthenolide	0.632320317	0.759355473
Patupilone	0.884081	0.848119733
Pazopanib	0.70172559	0.925780165
Pelitinib	0.805403679	0.648377492
Pemetrexed	0.486011269	0.919187573
Pemigatinib	0.81167188	0.844004959
Pentostatin	0.894394247	0.985714659
Perifosine	0.897673526	1
Pevonedistat	0.632503265	0.783386821
Pexidartinib	0.883135041	0.974117261
Phenformin	0.911056095	0.961068189
Picropodophyllin	0.371363787	0.778526594
Pictilisib	0.792002933	0.847581835
Pilaralisib	0.705763381	0.921905564
Pimasertib	0.838731886	0.576063837
Pinometostat	0.94774175	0.995720977
Pipobroman	0.754898727	0.783958059
Pixantronedi	0.834808548	0.948263164
Plinabulin	0.851108244	1
Pomalidomide	0.675879048	0.86483138
Ponatinib	0.528704681	0.457603422
Poziotinib	0.64748029	0.762519098
Pracinostat	0.603095919	0.659074627
Pralatrexate	0.870533229	0.993027594
Pranlukasthemihydrate	1
Prednisolone	0.896266298	0.974883753
Prednisone	0.983195449	0.971032349
Prexasertib	0.512107863	0.779501877
Prinaberel	0.955062287	0.946544716
Procarbazine	0.813809664	0.916975742
Psoralen	0.874424125	0.976737732
Psoralidin	0.867020356	1
Pyrotinib	0.762262133	0.843315521
Quercetin	0.858003443	0.904714444
Quinacrine	0.622621712	0.76693981
Quisinostat	0.323077911	0.802544489
Quizartinib	0.584939719	0.981393009
R406	0.834931215	0.886708501
RG7112	0.792360364	0.487480614
RGB286638	0.24516485	0.953021884
RGFP966	0.690644046	0.529605846
RO4929097	0.923358174	1
RO4987655	0.935600578	0.60413337
RX3117	0.430001909	0.552476018
Rabusertib	0.420810161	0.793113978
Radotinib	0.98808673	0.981978037
Ralimetinib	0.658240563	0.808664822
Raltitrexed	0.994852119	0.921708019
Rapamycin	0.886578451	0.803719665
Ravoxertinib	0.873336372	0.719680838
Rebastinib	0.753629483	0.67325026
Refametinib	0.856128061	0.623542816
Regorafenib	0.657928242	0.685876342
Relugolix	0.98519829	0.985983458
Resminostat	0.656557406	0.608470715
Retinoicacid	0.892851171	0.828348173
Ribociclib	0.764966507	0.962218443
Ricolinostat	0.72459851	0.698231083
Rigosertibsodium	0.652723738	1
Ripasudil	0.886853234	0.916726776
Ripretinib	0.706449104	0.910463983
Ritonavir	0.872970842	0.983271328
Ro1130830	0.767948715	0.890586713
Ro5126766	0.777679846	0.685595316
Rociletinib	0.58367822	0.609804026
Romidepsin	0.935911915	0.793113768
Roscovitine	0.796097431	0.860601346
Roxadustat	0.806807885	0.892006867
Ruboxistaurin	0.665640893	0.803934133
Rucaparibphosphate	0.807874781	0.865006966
Ruxolitinibphosphate	0.736950047	0.970448491
S10Hydroxycamptothecin	0.399160425	0.690036548
SB743921	0.88535934	0.862602046
SGI1776	0.649748569	0.685891057
SGX523	0.909957996	0.868329287
SJG136	1	0.865530032
SMCPG	1	1
SN38	0.360884494	0.529220142
SNS314	0.716569129	0.737597469
SNS32	0.538782665	0.636009974
SSR128129E	0.951515815	0.953678053
Salinomycin	0.436080692	0.898734485
Salirasib	0.979678294	0.996813668
Sapanisertib	0.576684833	0.689126053
Saracatinib	0.80700603	0.990948836
Satraplatin	0.485950423	0.641204188
Savolitinib	0.777549081	0.81973028
Selinexor	0.328197695	0.531099734
Selpercatinib	0.649909514	0.789525146
Selumetinib	0.724871933	0.660886983
Semaxinib	0.736932505	0.846584006
Seocalcitol	0.682328937	0.936601891
Serabelisib	0.820795665	0.886711472
Serdemetan	0.566444299	0.654774577
Sertraline	0.752411917	0.935420821
Seviteronel	0.784417903	0.884030366
Silibinin	0.892496318	0.951987731
Silmitasertib	0.746653239	0.653069717
Sorafenibtosylate	0.873639822	1
Sotrastaurin	0.862062706	0.868724133
Spebrutinib	0.504567505	0.720065908
Staurosporine	0.740445854	0.592578804
Stibogluconatesodium	0.992533111	1
Streptozocin	0.838910367	0.957979402
Sulfatinib	0.693367296	0.826770319
Sunitinib	0.596285984	0.667929345
TAK285	0.632824697	0.749227837
TAK593	0.560727458	0.855307921
TAK632	0.781645221	0.603711417
TAK715	0.872615341	0.982794827
TAK733	0.860909345	0.768592391
TAK901	0.439715611	0.459025539
TAK960	0.397322896	0.330427706
TG100115	0.949976311	0.964183743
TG100801	0.879027362	0.917675861
TIC10isomer	0.932331239	0.989706917
Talabostatmesylate	0.942717092	0.996488896
Taladegib	0.725976445	0.957086349
Talazoparib	0.628264289	0.788293956
Talmapimod	0.886786525	0.95047442
Tamibarotene	0.722931777	0.886544729
Tamoxifen	0.739898515	0.863462556
Tandutinib	0.803180549	0.909518646
Tanespimycin	0.382558093	0.402922257
Tariquidar	0.974844342	0.754608414
Taselisib	0.520511	0.894101338
Tasquinimod	0.838905816	0.989725552
Tauroursodeoxycholatesodium	0.995944359	0.943050181
Tazemetostat	0.702336748	0.92828254
Telaglenastat	0.853584862	0.994790472
Telatinib	0.820913934	0.959266595
Temozolomide	0.989172932	0.990115783
Temsirolimus	0.731342497	0.796088371
Teniposide	0.489308386	0.607561835
Tenovin1	0.533214391	0.583000877
Tepotinib	0.375096762	0.804009737
Tezacaftor	0.877608943	0.909355799
Thalidomide	0.994848233	0.943296076
ThioTEPA	0.901180796	0.767596861
Thioridazine	0.673287781	0.78441807
Tipifarnib	0.601538282	0.759778238
Tipiracil	1	0.611738888
Tirabrutinib	0.802043732	0.847646149
Tirapazamine	0.786420508	0.815316509
TirbanibulinMesylate	0.515145422	0.996072246
Tivantinib	0.35221978	0.600265628
Tivozanib	0.568767649	0.823189145
Toceranibphosphate	0.664839637	0.74359657
Tofacitinibcitrate	0.975312208	0.992454318
Topotecan	0.469222131	0.746319392
Toremifenecitrate	0.695541171	0.832408311
Tozasertib	0.663478809	0.842847177
Trabectedin	0.938016829	0.910633994
Trametinib	0.863346939	0.763905414
Tramiprosate	0.952333492	0.93742644
Treosulfan	0.868023463	0.853183202
Triapine	0.509165403	0.781646551
TrichostatinA	0.31317325	0.534793598
Triciribine	0.533058766	0.781735222
Trifluorothymidine	0.442226975	0.84808975
Triptorelin	0.956038574	0.906547795
Troglitazone	0.876952419	0.996714605
TubastatinA	0.764683841	0.812841237
Tucatinib	0.758935984	0.879643587
Tucidinostat	0.678994436	0.678670298
Turofexorate	0.929705829	0.937909806
Ulixertinib	0.726103957	0.540052242
Umbralisib	0.853239926	0.919192388
Uprosertib	0.377138273	0.839164763
Uramustine	0.597187227	0.624565115
Ursolicacid	0.946614566	0.984666848
VLX1570	0.369052653	0.378748284
VS5584	0.482427501	0.636609767
VX944	0.323769287	0.639427579
Vactosertib	0.855113494	0.956908795
Vadimezan	0.918908834	0.993944749
Valproicacidsodiumsalt	0.861107527	0.979592241
Valrubicin	0.359623929	0.374213424
Valspodar	0.761042754	0.910233499
Vandetanib	0.710376417	0.831088307
Varlitinib	0.840873966	0.98002247
Vatalanib	0.813829085	0.894270103
VcMMAE	0.316864818	0.62342071
Veliparib	0.958733519	0.913757752
Vemurafenib	0.85389245	1
Venetoclax	0.657934497	0.713148875
Verteporfin	0.619578641	0.728707221
Vinblastinesulfate	0.859242783	0.964009207
Vincristinesulfate	0.727550877	1
Vinfluninetartrate	0.555173689	0.835201903
Vinorelbine	0.851628226	0.838278886
Vismodegib	0.809822857	0.982073742
Vistusertib	0.477969118	0.744716341
Volasertib	0.467670439	0.639643293
Voreloxin	0.561511859	0.739191894
Vorinostat	0.548484367	0.645022159
Voxtalisib	0.612247698	0.73148453
WP1066	0.56098119	0.653140899
XL139	0.644860708	0.770606176
XL19	0.782348057	0.895154171
XL228	0.333397703	0.697995391
Xanthohumol	0.627264063	0.717158553
YM155	0.469254836	0.492443519
ZSTK474	0.810859483	0.994449225
Zanubrutinib	0.831461237	0.942241695
Zibotentan	0.981891943	0.996126918
Zoledronicacid	0.870589207	1
Zosuquidartri	0.797622519	0.921850478
Zotiraciclib	0.340107297	0.536705072
pBromotetramisoleoxalate	0.867183812	0.948744118
soblidotin	0.842584453	1
