# Supplementary material for: Mouse models of pediatric high-grade gliomas with MYCN amplification reveal intratumoral heterogeneity and lineage signatures
Source: Nat Commun. 2023 Nov 24;14:7717. doi: 10.1038/s41467-023-43564-w (PMC10673884; doi:10.1038/s41467-023-43564-w)
Supplement: Supplementary file 6 — Source data [file 41467_2023_43564_MOESM6_ESM.xlsx]

## Sheet: Figure 1
Case	Sex	Age	Location	MYCN amplification	TP53 status
1	M	10.5	Left frontal lobe	1	0
2	F	10.4167	Right thalamus	0	0
3	F	9.25	Right frontal lobe	1	0
4	F	14.5833	Right parietal lobe	0	0
5	M	9.75	Left thalamus	1	0
6	M	16.4167	Left frontal lobe, left temporal lobe	0	1
7	M	14	Supratentorial	0	1
8	M	10	Supratentorial	0	1
9	M	4	Supratentorial	0	1
10	M	7	Supratentorial	0	1
11	M	8	Supratentorial	1	1
12	F	10	Supratentorial	0	1
13	F	3	Brain stem	1	1
14	M	3	Brain stem	1	1
15	F	13	Supratentorial	0	1
16	M	8	Supratentorial	1	1
17	M	8	Brain stem	0	1
18	M	11	Supratentorial	1	1
19	F	10	Supratentorial	0	1
20	M	15	Supratentorial	0	1
21	M	14	Supratentorial	0	1
22	M	5	Supratentorial	0	1
23	F	13	Supratentorial	0	1
24	F	8	Supratentorial	0	1
25	F	9	Supratentorial	1	1
26	M	14	Supratentorial	1	1
27	M	16	Thalamus	0
28	M	5	Brain stem	1
29	M		Supratentorial	1
30	M	8	Supratentorial	0
31	F			1
32	F		Supratentorial	0
33	F	4	Supratentorial	1	0
34	F	4	Supratentorial	1	0
35	F	16	Supratentorial	1	0
36	F	18	Supratentorial	1	0
37	M	8	Supratentorial	1	0
38	M	6	Supratentorial	1	0
39	M	10	Supratentorial	0	0
40	F	13	Supratentorial	0	0
41	F	2	Supratentorial	1	0
42	F	5	Brain stem	1
43	M	3	brainstem
44	F
45	F	5	temporal lobe
46	M	10	frontal lobe, bilateral	0
47	F	5	parietal lobe, left
48	F	3	temporal lobe, right	0
49	M	10	temporal lobe
50	M	3	frontal/parietal lobe	1
51	M	8	temporal lobe
52	M	6	parietal lobe
53	F	2	temporal lobe, left
54	M	9	parietal lobe, left
55	M	6	temporal lobe
56	F	1	peduncular	1
57	F	10	parietal/temporal lobe
58	F
59	F	19	frontal/temporal lobe, left	1
60	M	22	temporal lobe
61	M	10	frontal lobe, right
62	F	10	temporal lobe	1
63	M	6	frontal/temporal lobe	1
64	M	11	frontal lobe, right
65	F	13	supra-/intrasellar	1
66	F	7	parietal/temporal lobe
67	F	8	temporal lobe, right	1
68	F	33	temporo-basal, right	1
69	F	4	temporal lobe, right
70	F
71	M	6	frontal lobe	1
72	M	17	temporal lobe
73	F	9	temporal lobe, left	1
74	M	5	pons	1
75	M	5	parietal/temporal lobe
76	M	9	frontal lobe, right
77	M	3.4	Left frontal lobe	1	1
78	F	3.2	Right thalamus	1	1
79	M	3.4	Left fronto-parietal lobe	1	1
80	F	5.8	Left parietal lobe	1	1
81	M	5.2	Right thalamic	1	1
82	F	13	supratentorial, hemispheric, frontal;	0
83	M	15	supratentorial, hemispheric, frontal, temporal;	0
84	M	56	posterior fossa, cerebellum;	0
85	F		supratentorial, hemispheric, frontal, diencephalic, sellar region;	1
86	F			1
87	F			0
88	F			0
89	F			0
90	F			1
91	F	41	supratentorial, hemispheric, temporal; left;	0
92	M	5	supratentorial; posterior fossa;	0
93	M	7	supratentorial, diencephalic, thalamic;	0
94	F	2	supratentorial, diencephalic, thalamic, intraventricular; left;	1
95	M	4	supratentorial, diencephalic, basal ganglia; left;	0
96	M	2.6	parietal	1	0
97	M	13.6	supratentorial, rechts okzipital	1	1
98	F	11.5	temporal	0	1
99	M	6	temporal	1	1
100	F	14.5	posterior fossa, cerebellum;	1	1
101	F	16	parietal	1	1
102	F			1
103	M			1	1
104	M			0
105	M			0
106	F			1

## Sheet: Figure 2
Mouse	Time [d]	Survival (1=tumor, 0=no tumor)
1	37	1
2	76	1
3	75	1
4	78	1
5	80	1
6	74	1
7	82	1
8	82	1
9	50	1
10	78	1
11	78	1
12	78	1
13	78	1
14	78	1
15	79	1
16	79	1
17	77	1
18	77	1
19	77	0
20	83	1
21	81	1
22	90	1
23	92	1
24	86	1

## Sheet: Figure 3
Gene expression distance
	at_rt	cns_eft-cic	cns_hgnet-bcor	cns_hgnet-mn1	cns_nb-foxr2	epn_rela	epn_yap	etmr	hgg_g34	hgg_idh	hgg_k27	hgg_mycn	hgg_rtk	mb_grp3	mb_grp4	mb_shh	mb_wnt	mouse SHH_MB	mouse HGG_MYCN
at_rt	0	46.3841	44.3056	37.3081	58.9305	42.2175	43.2767	38.5181	35.947	44.4754	41.3015	28.4968	43.5083	62.0319	64.6595	51.8119	58.3621	44.4226	27.6621
cns_eft-cic	46.3841	0	60.7956	44.7953	78.8157	62.1587	61.5534	64.52	60.0974	66.7429	63.2039	53.9273	66.038	79.3611	82.7122	73.1964	77.4855	67.9424	51.4881
cns_hgnet-bcor	44.3056	60.7956	0	49.0958	67.4963	52.3665	60.9582	50.1958	46.9765	51.9813	48.3786	42.1766	51.3485	72.738	73.8778	62.1418	64.5686	49.3783	43.8787
cns_hgnet-mn1	37.3081	44.7953	49.0958	0	72.874	50.3789	48.0778	56.6617	49.3853	57.8559	52.7458	42.537	57.4098	77.2696	80.3065	69.2541	71.8762	58.9053	44.0242
cns_nb-foxr2	58.9305	78.8157	67.4963	72.874	0	66.1065	73.0703	49.9396	51.6905	36.9087	43.9447	50.7926	32.4218	56.9934	53.8599	52.7257	59.7411	50.1675	42.2885
epn_rela	42.2175	62.1587	52.3665	50.3789	66.1065	0	41.0331	52.4001	42.5628	50.0857	48.2191	39.9741	49.2476	73.0512	74.2013	63.2596	65.9318	50.2636	41.6108
epn_yap	43.2767	61.5534	60.9582	48.0778	73.0703	41.0331	0	60.4706	45.1476	56.1647	53.5224	42.3541	56.6573	78.0682	79.4494	70.6902	74.8537	60.1011	46.9394
etmr	38.5181	64.52	50.1958	56.6617	49.9396	52.4001	60.4706	0	41.6952	40.4123	40.7413	37.1397	37.721	56.4932	56.0785	44.6474	52.8575	38.5253	32.7192
hgg_g34	35.947	60.0974	46.9765	49.3853	51.6905	42.5628	45.1476	41.6952	0	28.3777	30.1418	19.8731	31.2222	66.0545	65.5789	53.9742	62.6881	42.0597	30.1336
hgg_idh	44.4754	66.7429	51.9813	57.8559	36.9087	50.0857	56.1647	40.4123	28.3777	0	21.3796	29.0245	15.4026	60.3536	58.5675	48.4517	57.6648	38.9296	29.71
hgg_k27	41.3015	63.2039	48.3786	52.7458	43.9447	48.2191	53.5224	40.7413	30.1418	21.3796	0	28.0289	21.8044	63.6392	62.667	52.6756	58.6097	38.3073	31.4698
hgg_mycn	28.4968	53.9273	42.1766	42.537	50.7926	39.9741	42.3541	37.1397	19.8731	29.0245	28.0289	0	30.43	62.7631	63.1134	48.9502	58.5549	38.565	24.4654
hgg_rtk	43.5083	66.038	51.3485	57.4098	32.4218	49.2476	56.6573	37.721	31.2222	15.4026	21.8044	30.43	0	56.8458	54.8781	46.0402	54.0567	36.712	27.7616
mb_grp3	62.0319	79.3611	72.738	77.2696	56.9934	73.0512	78.0682	56.4932	66.0545	60.3536	63.6392	62.7631	56.8458	0	26.5148	48.8532	45.8543	51.9881	49.9079
mb_grp4	64.6595	82.7122	73.8778	80.3065	53.8599	74.2013	79.4494	56.0785	65.5789	58.5675	62.667	63.1134	54.8781	26.5148	0	45.3576	48.6829	49.169	51.7172
mb_shh	51.8119	73.1964	62.1418	69.2541	52.7257	63.2596	70.6902	44.6474	53.9742	48.4517	52.6756	48.9502	46.0402	48.8532	45.3576	0	45.9497	35.7271	43.7364
mb_wnt	58.3621	77.4855	64.5686	71.8762	59.7411	65.9318	74.8537	52.8575	62.6881	57.6648	58.6097	58.5549	54.0567	45.8543	48.6829	45.9497	0	46.1907	48.5433
mouse SHH_MB	44.4226	67.9424	49.3783	58.9053	50.1675	50.2636	60.1011	38.5253	42.0597	38.9296	38.3073	38.565	36.712	51.9881	49.169	35.7271	46.1907	0	42.5752
mouse HGG_MYCN	27.6621	51.4881	43.8787	44.0242	42.2885	41.6108	46.9394	32.7192	30.1336	29.71	31.4698	24.4654	27.7616	49.9079	51.7172	43.7364	48.5433	42.5752	0
AGDEX
		cns_eft-cic	hgg_mycn	at_rt	cns_hgnet-mn1	hgg_g34	hgg_idh	cns_nb-foxr2	hgg_rtk	etmr	hgg_k27	epn_rela	mb_grp3	epn_yap	cns_hgnet-bcor	mb_wnt	mb_grp4
AGDEX (cos)	mouse HGG_MYCN	0.21	0.19066	0.185388	0.174809	0.138378	0.137155	0.135434	0.134692	0.108741	0.10186	0.096281	0.0897186	0.0888868	0.0616078	0.0613006	0.0221052
AGDEX (p-value)	mouse HGG_MYCN	0.033	0.007	0.02	0.038	0.078	0.103	0.075	0.075	0.229	0.129	0.14	0.178	0.238	0.323	0.313	0.648
Human HGGs_MYCN
HGG, G34	HGG, IDH	HGG, K27	HGG, RTK	HGG, MYCN
10.4246	7.26209	7.30561	7.46842	11.7319
10.5866	8.55766	8.49265	9.13468	12.3261
9.84706	9.29829	8.09329	8.01959	9.54245
8.53021	6.62498	5.97957	7.96521	12.2127
8.09908	7.66107	8.79734	7.86604	10.502
9.67402	11.4291	7.66605	9.26162	12.7559
7.78463	9.61471	8.0045	7.69349	12.771
10.8246	9.22207	7.6014
8.98726	9.61176	7.90749
	6.60288	7.91289
	12.5582	6.84298
	8.12516	7.89664
Mouse_HGG-MYCN
Olfactory bulb
8.30872	Cerebellum	Mouse SHH-MB	Mouse HGG, MYCN
7.61961	6.03728	12.4542	11.2366
8.60314	5.93206	12.3848	10.1767
	6.36274	11.9397	12.6827
		12.3295	11.0056
		12.5131	10.6208
		11.9621	11.533
			13.0671
			10.5336
			11.0709
			10.716
			11.5611

## Sheet: Figure 5
AUC of different substances, which are used in the clinic (1), described to cross the BBB (2) (E) and if they are used in pediatric brain tumors (1) or not (0) (F)
Substance	PN003	pbt04	Mean	clinically used/CNS permeabe	Pediatric brain tumors
Doxorubicin	0.296935	0.413368	0.355152	1	1
Valrubicin	0.359624	0.374213	0.366919	1	0
Midostaurin	0.380727	0.397026	0.388876	1	0
Daunorubicin	0.393	0.409275	0.401137	1	1
Auranofin	0.37482	0.468676	0.421748	2	0
Selinexor	0.328198	0.5311	0.429649	2	0
SN38	0.360884	0.52922	0.445052	2	1
Crizotinib	0.380472	0.510529	0.4455	1	0
Aldoxorubicin	0.393264	0.514093	0.453678	1	0
Etoposide	0.390653	0.528648	0.45965	2	1
Mitoxantrone	0.502115	0.438999	0.470557	2	1
Clofarabine	0.39423	0.562804	0.478517	1	0
Ceritinib	0.418879	0.562449	0.490664	1	0
Ponatinib	0.528705	0.457603	0.493154	2	0
Melphalan	0.440828	0.566726	0.503777	2	1
Amsacrine	0.528594	0.489821	0.509208	1	0
Apaziquone	0.45904	0.560229	0.509634	1	0
6Thioguanine	0.411374	0.612023	0.511699	2	1
Copanlisib	0.414244	0.622475	0.51836	2	0
Chlorambucil	0.500526	0.539086	0.519806	1	1
Belinostat	0.464169	0.583444	0.523807	2	1
MitomycinC	0.447032	0.624144	0.535588	1	0
S10Hydroxycamptothecin	0.39916	0.690037	0.544598	2	0
Ellipticine	0.635859	0.458056	0.546957	2	0
Teniposide	0.489308	0.607562	0.548435	2	0
Axitinib	0.464644	0.636473	0.550559	2	1
Ancitabine	0.403246	0.7004	0.551823	1	0
Epirubicin	0.518154	0.59653	0.557342	1	1
Cobimetinib	0.656816	0.47188	0.564348	1	1
Nintedanib	0.473591	0.657241	0.565416	1	0
AUC of Doxorubicin, SN38 and Etoposid in different celllines (Fig. 5 f-h)
Cellline	Dox	Irino	Eto	Group
AM38	0.59	0.47	0.47	adult GBM
DBTRG05MG	0.58	0.5	0.25	adult GBM
GBM511FH	0.35	0.21	0.07	adult GBM
KS1	0.54	0.48	0.19	adult GBM
LN18	0.59	0	0.14	adult GBM
LN229	0.5	0.36	0.1	adult GBM
LN308	0.5	0.36	0.09	adult GBM
M059J	0.46	0.56	0.12	adult GBM
M059K	0.53	0.26	0.74	adult GBM
SF126	0.52	0.67	0.29	adult GBM
T98G	0.33	0.2	0.06	adult GBM
TP365MG	0.53	0	0.17	adult GBM
U138MG	0.21	0.53	0.07	adult GBM
U251	0.59	0.64	0.21	adult GBM
U87	0.42			adult GBM
YH13	0.16	0.3	0.07	adult GBM
YKG1	0.45	0.26	0.05	adult GBM
Fibro1	0.36	0.26	0.05	healthy fibroblasts
Fibro3	0.34	0.26	0.01	healthy fibroblasts
Fibro6	0.03	0.11	0	healthy fibroblasts
CHLA200	0.57	0.3	0.76	pediatric GBM
SJGBM2	0.61	0.64	0.36	pediatric GBM
pbt04	0.59	0.47	0.47	pediatric Glioma MYCN
pn003	0.71	0.64	0.61	pediatric Glioma MYCN
